# Supplementary material for: Optimising Fully rPET-Sourced Aerogel Production Using a Sustainable Dissolution–Precipitation Approach
Source: Gels. 2026 Jun 10;12(6):521. doi: 10.3390/gels12060521 (PMC13298159; doi:10.3390/gels12060521)
Supplement: Supplementary file 1 [file gels-12-00521-s001.zip]

Archive with 1 entries (1 files):
- gels-4321946-supplementary.pdf
